# Supplementary material for: Metabolic Pathway Profiling in Intracellular and Extracellular Environments of Streptococcus thermophilus During pH-Controlled Batch Fermentations
Source: Front Microbiol. 2020 Jan 21;10:3144. doi: 10.3389/fmicb.2019.03144 (PMC6990133; doi:10.3389/fmicb.2019.03144)
Supplement: TABLE S1 — Composition of the complete chemically defined medium. [file Table_1.XLS]

## Sheet: Sheet1
Table S1. Composition of the complete chemically defined medium.
Constituent		Concentration(g/L)		Constituent		Concentration(g/L)
Lactose		10		Adenine		0.01
Na-acetate		1		Guanine		0.01
NH4-citrate		6		Uracil		0.01
KH2PO4		3		Xanthine		0.01
K2HPO4		2.5		Aspartic acid		0.46
MgCl2·6H2O		0.2		Asparagine		0.35
CaCl2·2H2O		0.05		Glutamic acid		0.4
MnSO4·H2O		0.028		Glutamine		0.39
FeCl2·4H2O		0.005		Lysine		0.44
ZnSO4·7H2O		0.005		Arginine		0.13
CoCl2·6H2O		0.0025		Histidine		0.15
CuSO4·5H2O		0.0001		Proline		0.68
Ascorbic acid		0.5		Phenylalanine		0.28
p-Amino benzoic acid		0.01		Tryptophane		0.05
Biotin		0.01		Methionine		0.13
Inosine		0.005		Alanine		0.24
Pyridoxamine-HCl		0.005		Valine		0.33
Pyridoxine-HCl		0.002		Leucine		0.48
Nicotinic acid		0.001		Isoleucine		0.22
Riboflavin		0.001		Glycine		0.18
Ca-pantothenate		0.001		Serine		0.34
Thiamin-HCl		0.001		Threonine		0.23
Folic acid		0.001		Cysteine		0.25
				Tyrosine		0.29
